# Supplementary material for: Molecular characteristics of clinical IMP-producing Klebsiella pneumoniae isolates: novel IMP-90 and integron In2147
Source: Ann Clin Microbiol Antimicrob. 2023 May 15;22:38. doi: 10.1186/s12941-023-00588-w (PMC10186765; doi:10.1186/s12941-023-00588-w)
Supplement: Supplementary file 1 — Additional file 1: Table S1. Characteristics of 29 clinical blaIMP-carrying Klebsiella pneumonia isolates. [file 12941_2023_588_MOESM1_ESM.xlsx]

## Sheet: Sheet1
Table S1. Characteristics of 29 clinical blaIMP-carrying klebsiella pneumonia isolates.
Isolate ID	Sequencer	Isolation time	Clinical data		Sequence Type	Plasmid/chromosome(chr)	size	IMP types	blaIMP-carrying Integron		Beta-lactam resistance genes	Aminoglycoside resistance genes				Macrolide resistance genes		Phenicol resistance genes	Quinolone resistance genes	Rifampicin resistance genes		Sulphonamide resistance genes		Fosfomycin resistance genes	Tetracycline resistance genes	Trimethoprim resistance genes	Minimum Inhibitory Concentration
			source	clinic					Type	Promoter																	CAZ	FEP	CAZ-AVI	IPM	ETP	MEM	AK	CIP	SXT
IR5008	HiSeq + PacBio RSII	2011.03	ascitic	Surgical Care Unit	ST1697	IncHI5	311kb	IMP-26	In837	PcWTGN-10	blaCTX-M-3、blaTEM-1B、blaIMP-26、blaTEM-1B、blaDHA-1、blaOXA-1	aac(3)-IId				mph(A)		catB3	qnrB4、aac(6')-Ib-cr	ARR-3		sul1					>32	>16	>8/4	4	8	>32	2	8	1/19
						IncR:IncFIA(HI1)	86kb
						IncFIB(K)(pCAV1099-114)	183kb
						chr	5145kb				blaOKP-B-10													fosA
IR5039	HiSeq + PacBio RSII	2012.07	nasal	Hepatobiliary Surgery Ward 5	ST5423	IncHI5	258kb	IMP-1	In994	PcWTGN-10	blaIMP-1																>32	>16	>8/4	4	4	4	2	0.25	0.5/9.5
						IncFII:IncFIB(K)	189kb
						IncFIB(pKPHS1)	112kb
						chr	5218kb				blaOKP-B-5													fosA5
IR5048	HiSeq + PacBio RSII	2012.08	pus	Hepatobiliary Surgery Ward 1	ST761	IncHI5	257kb	IMP-1	In994	PcWTGN-10	blaIMP-1																>32	>16	>8/4	4	4	4	2	0.03	0.25/4.75
						IncR	147kb
						chr	5355kb				blaOKP-A-5													fosA
IR5068	HiSeq + PacBio RSII	2013.07	ascitic	nephrology department ward 1	ST5426	IncN1	64kb	IMP-4	In823	PcWTGN-10	blaTEM-1B, blaIMP-4																>32	>16	>8/4	8	8	>32	4	0.5	0.25/4.75
						IncI2	63kb				blaCTX-M-199
						IncFII(K)	152kb
						chr	5292kb				blaLEN9													fosA
IR5049	HiSeq + PacBio RSII	2012.11	sputum	hematology department	ST712	IncHI5	266kb	IMP-4	In2146	PcWTGN-10	blaCTX-M-14, blaIMP-4	aac(3)-IId				mph(E)、msr(E)		catA2				sul1					>32	>16	>8/4	2	4	4	2	0.06	0.5/9.5
						chr	5582kb				blaLEN19													fosA
IR5041	HiSeq + PacBio RSII	2012.07	nasal	Hepatobiliary Surgery Ward 2	ST454	IncHI5	231kb	IMP-4	In2146	PcWTGN-10	blaIMP-4	aac(6')-Ib-cr						catB3				sul1					>32	>16	>8/4	2	4	4	4	16	0.25/4.75
						IncFIB(K)	292kb
						IncR	177kb				mcr-10
						chr	5566kb				blaLEN2													fosA
IR5733	HiSeq + PacBio RSII	2017.10	sputum	hematology department Ward 2	ST2464	IncHI5	289kb	IMP-4	In2146	PcWTGN-10	blaDHA-1, blaCTX-M-3, blaTEM-1B, blaIMP-4	aadA1、aac(3)-IId、aph(3'')-Ib、aph(6)-Id							qnrB4、aac(6')-Ib-cr	ARR-3		sul1			tet(A)	dfrA27	>32	>16	>8/4	1	2	2	2	0.25	>8/152
						IncR:IncFIA(HI1)	49kb
						IncFIB(K)	96kb
						chr	5509kb				blaLEN2,													fosA、fosA7
IR5680	HiSeq + PacBio RSII	2016.07	bile	Hepatobiliary Surgery ward 2	ST23	IncN1	59kb	IMP-4	In823	PcWTGN-10	blaIMP-4								qnrS1								>32	>16	>8/4	4	4	>32	2	1	0.25/4.75
						IncHI1B	227kb
						chr	5376kb				blaSHV-190													fosA
IR5055	HiSeq + PacBio RSII	2013.01	sputum	Hepatobiliary Surgery	ST3334	IncN1	53kb	IMP-4	In823	PcWTGN-10	blaIMP-4								qnrS1								>32	>16	>8/4	2	4	4	2	0.5	0.5/9.5
						unclassified plasmid	116kb				blaTEM-1B	aph(3'')-Ib、aph(6)-Id、aac(3)-IId
						chr	5448kb				blaSHV-27、blaCTX-M-14、blaLAP-2、blaTEM-1B	aac(3)-IId、aph(6)-Id、aph(3'')-Ib、aac(3)-IId				mph(A)			qnrS1			sul2		fosA
IR5012	HiSeq + PacBio RSII	2011.07	urine	Surgical Care Unit	ST48	IncM1	73kb	IMP-90	In2147	PcS	blaTEM-1B,blaIMP-90	aac(6')-Ib-cr															>32	>16	>8/4	1	8	>32	2	4	>8/152
						IncFIB(K)-IncFII(K)	226kb				tet(D)
						unclassified plasmid	59kb				blaCTX-M-27, blaSHV-1, blaLAP-2								qnrS1						tet(D)
						p0111	96kb
						chr	5267kb				blaSHV-172	aadA2				mph(A)						sul1		fosA		dfrA12
IR5623	HiSeq + PacBio RSII	2014.11	sputum	respiratory medicine ward 1	ST629	IncN1	65kb	IMP-4	In823	PcWTGN-10	blaTEM-1B, blaIMP-4								qnrS1、parC p.S80I								>32	>16	>8/4	4	8	>32	2	32	2/38
						IncFIB(pKPHS1)	113kb
						IncHI1B	286kb
						IncR	40kb															sul2			tet(D)
						chr	5277kb				blaSHV-81								gyrA p.S83I					fosA
IR5740	HiSeq + PacBio RSII	2017.11	urine	Outpatient clinic	ST37	IncN1	53kb	IMP-4	In823	PcWTGN-10	blaIMP-4								qnrS1								>32	>16	>8/4	4	8	4	2	32	>8/152
						IncFII(Yp)	165kb
						IncFII(pKP91)	245kb				blaCTX-M-14, blaLAP-2								qnrS1			sul1			tet(A)	dfrA1
						unclassified plasmid	33kb
						chr	5261kb				blaSHV-40													fosA
IR5069	HiSeq + PacBio RSII	2013.07	urine	Respiratory Medicine Ward 4	ST2391	IncN1	64kb	IMP-4	In823	PcWTGN-10	blaIMP-4、blaTEM-1B								qnrS1								>32	>16	>8/4	8	8	>32	2	0.5	0.25/4.75
						IncI2	63				blaCTX-M-199
						IncFII(K)	152
						chr	4983kb				blaSHV-27								gyrA p.S83I、parC p.S80I				fosA
IR5044	HiSeq + PacBio RSII	2012.08	sputum	Respiratory Medicine Ward 4	ST2391	IncN1	56kb	IMP-4	In823	PcWTGN-10	blaIMP-4								qnrS1								>32	>16	>8/4	4	4	4	>64	32	>8/152
						IncFIB(K)(pCAV1099-114)	194kb
						IncFII(K)-IncQ1	83kb
						IncFIB(pQil)--IncFII(K)	79kb				bleO	aac(3)-IId、aph(3')-Ia、aph(6)-Id、aph(3'')-Ib				mph(A)		catA2	qnrB52			sul2、sul1				dfrA25
						chr	5536kb				blaOXA-1、blaSHV-27	armA、aac(6')-Ib-cr				mph(E)、msr(E)		catB3	gyrA p.S83I、parC p.S80I	ARR-3		sul1		fosA
IR5091	HiSeq + PacBio RSII	2014.03	urine	Neurology ward 1	ST11	IncN1	107kb	IMP-4	In823	PcWTGN-10	blaIMP-4																>32	>16	>8/4	2	4	4	2	32	>8/152
						IncFII(K):IncFIB(K)	201kb					aph(3')-Ia、aadA2				mph(A)		catA1				sul1				dfrA12
						chr	5327kb				blaSHV-182								gyrA p.D87G、gyrA p.S83I、parCp.S80I					fosA
IR5038	HiSeq + PacBio RSII	2012.06	blood	Emergency Department	ST11	IncHI5	271kb	IMP-4	In809	PcS	blaIMP-4、blaDHA-1、blaOXA-1、blaTEM-1B					mph(A)		catB3	qnrB4	ARR-3		sul1					>32	>16	>8/4	>32	>32	>32	2	32	2/38
						IncFIB(K)(pCAV1099-114)	194kb					aph(3'')-Ib、aph(6)-Id、aph(3')-Ia				mph(A)
						unclassified plasmid	73kb				blaSHV-182								gyrA p.S83I、parC p.S80I					fosA
						unclassified plasmid	33kb				blaLAP-2								qnrS1
						IncN1	5kb				blaCTX-M-27、blaTEM-1C	aac(3)-IId													tet(A)
						chr	5325kb
IR5018	HiSeq + PacBio RSII	2011.11	sputum	Neurological Care Unit	ST5422	IncN3	43kb	IMP-1	In1223	PcWTGN-10	blaIMP-1	aadA6							aac(6')-Ib-cr								>32	>16	>8/4	4	4	16	2	32	1/19
						unclassified plasmid	56kb
						IncFII:IncFIB(K)	252kb				blaCTX-M-14、blaTEM-1B、blaLAP-2	aph(3'')-Ib、aph(6)-Id、aac(3)-IId							qnrS1			sul2
						ColRNAI	11kb
						IncR	53kb				blaTEM-1B	aac(3)-IId、aph(6)-Id、aph(3'')-Ib							aac(6')-Ib-cr
						chr	5532kb				blaCTX-M-14、blaSHV-182	aadA2b、aac(3)-IId							qnrS1、parC p.S80I、gyrA p.S83I			sul1		fosA
IR5010	HiSeq	2011.07	urine	Neurology ward	ST1697	IncHI5, IncFIA(HI1), IncFIB(K)(pCAV1099-114), IncFII(pMET), IncFII, IncN, IncR		IMP-26	In837	PcWTGN-10	blaTEM-1B、blaCTX-M-14、blaDHA-1、blaOXA-1、blaOKP-B-10、blaIMP-26、blaCTX-M-3	aac(3)-IId				mph(A)		catB3	qnrS1、qnrB4、aac(6')-Ib-cr	ARR-3		sul1		fosA			>32	>16	>8/4	4	>32	>32	2	8	1/19
IR5040	HiSeq	2012.07	drainage	Hepatobiliary Surgery Ward 2	ST5423	IncHI5, IncFIB(K), IncFIB(pKPHS1), IncFII(pKP91)		IMP-1	In994	PcWTGN-10	blaOKP-B-5、blaIMP-1													fosA5			>32	>16	>8/4	4	4	4	2	0.25	0.5/9.5
IR5033	HiSeq	2012.06	drainage	Hepatobiliary Surgery Ward 2	ST5423	IncHI5, IncFIB(K), IncFIB(pKPHS1), IncFII(pKP91)		IMP-1	In994	PcWTGN-10	blaIMP-1、blaOKP-B-5													fosA5			>32	>16	>8/4	4	4	4	2	0.25	0.5/9.5
IR5739	HiSeq	2017.10	drainage	Hepatobiliary Surgery Ward 2	ST5427	IncFIB(K), IncN3		IMP-1	In994	PcWTGN-10	blaOKP-A-5、blaIMP-1	aadA6							aac(6')-Ib-cr					fosA			8	2	>8/4	2	0.5	2	2	0.5	0.25/4.75
IR5734	HiSeq	2017.10	sputum	Cardiovascular medicine department	ST2464	IncHI5, IncFIB(K), IncFIA(HI1)		IMP-4	In2146	PcWTGN-10	blaDHA-1、blaLEN2、blaTEM-1B、blaCTX-M-3、blaIMP-4	aph(3'')-Ib、aph(6)-Id、aac(3)-IId、aadA16							qnrB4、aac(6')-Ib-cr	ARR-3		sul1		fosA、fosA7	tet(A)	dfrA27	2	0.5	0.5/4	0.25	1	4	2	0.03	0.25/4.75
IR5013	HiSeq	2011.07	ear	Surgical Care Unit	ST48	IncFIB(K), IncFII(K), IncM1		IMP-90	In2147	PcS	blaSHV-1、blaLAP-2、blaIMP-8、blaTEM-1B、blaCTX-M-27	aadA2				mph(A)			qnrS1、aac(6')-Ib-cr			sul1		fosA	tet(D)	dfrA12	>32	>16	>8/4	1	8	4	2	4	>8/152
IR5011	HiSeq	2011.07	urine	Surgical Care Unit	ST48	IncFIB(K), IncFII(K), IncM1		IMP-90	In2147	PcS	blaSHV-1、blaLAP-2、blaIMP-8、blaTEM-1B、blaCTX-M-27	aadA2				mph(A)			qnrS1、aac(6')-Ib-cr			sul1		fosA	tet(D)	dfrA12	>32	>16	>8/4	1	8	4	2	4	>8/152
IR5043	HiSeq	2012.08	sputum	Respiratory Medicine Ward 4	ST2391	IncFIB(K)(pCAV1099-114), IncFII(K), IncN, IncQ1		IMP-4	In823	PcWTGN-10	blaSHV-27、blaIMP-4、blaOXA-1	armA、aph(6)-Id、aph(3'')-Ib、bleO、aac(3)-IId、aph(3')-Ia				mph(E)、mph(A)、msr(E)		catB3、catA2	qnrS1、qnrB52、parC p.S80I、gyrA p.S83I	ARR-3		sul1、sul2		fosA	tet(A)	dfrA25	>32	>16	>8/4	2	2	>32	2	0.5	0.25/4.75
IR5015	HiSeq	2011.10	sputum	Neurological Care Unit	ST5422	CoIRNAI, lncFIB(K), IncFII(pKP91), IncN3, IncR		IMP-1	In1223	PcWTGN-10	blaSHV-182、blaLAP-2、blaIMP-1、blaTEM-1B、blaCTX-M-14	aac(6')-Ib-cr、aadA6、armA、aac(3)-IId、aph(6)-Id、aph(3'')-Ib、aadA2b				mph(E)、msr(E)			aac(6')-Ib-cr、qnrS1、parC p.S80I、gyrA p.S83I			sul1、sul2		fosA			>32	>16	>8/4	>32	>32	>32	2	32	1/19
IR5016	HiSeq	2011.11	sputum	Neurological Care Unit	ST5422	CoIRNAI, lncFIB(K), IncFII(pKP91), IncN3, IncR		IMP-1	In1223	PcWTGN-10	blaSHV-182、blaIMP-1、blaLAP-2、blaTEM-1B、blaCTX-M-14	aadA6、armA、aac(3)-IId、aadA2b、aph(3'')-Ib、aph(6)-Id				mph(E)、msr(E)			aac(6')-Ib-cr、qnrS1、parC p.S80I、gyrA p.S83I			sul1、sul2		fosA			>32	>16	>8/4	4	4	16	2	32	1/19
IR5017	HiSeq	2011.11	sputum	Neurological Care Unit	ST5422	CoIRNAI, lncFIB(K), IncFII(pKP91), IncN3, IncR		IMP-1	In1223	PcWTGN-10	blaSHV-182、blaIMP-1、blaLAP-2、blaTEM-1B、blaCTX-M-14	aadA2b、aadA6、armA、aac(3)-IId、aph(6)-Id、aph(3'')-Ib				mph(E)、msr(E)			aac(6')-Ib-cr、qnrS1、parC p.S80I、gyrA p.S83I			sul1、sul2		fosA			>32	>16	>8/4	4	4	4	2	32	1/19
IR5020	HiSeq	2012.02	blood	Hepatobiliary Surgery Ward 3	ST5422	CoIRNAI, lncFIB(K), IncFII(pKP91), IncN3, IncR、IncHI1B、IncC		IMP-1	In1223	PcWTGN-10	blaSHV-182、blaIMP-1、blaLAP-2、blaTEM-1B、blaCTX-M-14	aadA2b、aadA6、armA、aac(3)-IId、aph(6)-Id、aph(3'')-Ib				mph(E)、msr(E)			aac(6')-Ib-cr、qnrS1、parC p.S80I、gyrA p.S83I			sul1、sul2		fosA			>32	>16	>8/4	4	4	4	2	32	1/19
